# Supplementary material for: Identifying developments over a decade in the digital health and telemedicine landscape in the UK using quantitative text mining
Source: Front Digit Health. 2023 Apr 17;5:1092008. doi: 10.3389/fdgth.2023.1092008 (PMC10149860; doi:10.3389/fdgth.2023.1092008)
Supplement: Supplementary file 1 [file Datasheet1.zip]

Archive with 12 entries (11 files):
- supplementary/
- __MACOSX/._supplementary
- supplementary/.DS_Store
- __MACOSX/supplementary/._.DS_Store
- supplementary/PubMed_Search.rtf
- __MACOSX/supplementary/._PubMed_Search.rtf
- supplementary/digital_disease_network.txt
- __MACOSX/supplementary/._digital_disease_network.txt
- supplementary/digital_disease_network.png
- __MACOSX/supplementary/._digital_disease_network.png
- supplementary/Dis_digital_network_attributes.txt
- __MACOSX/supplementary/._Dis_digital_network_attributes.txt
