# Supplementary material for: Identifying developments over a decade in the digital health and telemedicine landscape in the UK using quantitative text mining
Source: Front Digit Health. 2023 Apr 17;5:1092008. doi: 10.3389/fdgth.2023.1092008 (PMC10149860; doi:10.3389/fdgth.2023.1092008)
Supplement: Supplementary file 1 [file Datasheet1.zip › supplementary/digital_disease_network.txt]

NODE1/	NODE2	EDGE_COUNT
GUILLAIN-BARRE SYNDROME	POPULATION SURVEILLANCE	1
OBSESSIVE-COMPULSIVE DISORDER	INTERNET	2
OBSESSIVE-COMPULSIVE DISORDER	MOBILE APPLICATIONS	1
OBSESSIVE-COMPULSIVE DISORDER	SELF-MANAGEMENT	1
OBSESSIVE-COMPULSIVE DISORDER	SMARTPHONE	1
OBSESSIVE-COMPULSIVE DISORDER	SOFTWARE	1
OBSESSIVE-COMPULSIVE DISORDER	TELEMEDICINE	2
MULTIPLE MYELOMA	TELEMEDICINE	1
CADASIL	ALGORITHMS	1
CADASIL	SOFTWARE	1
CADASIL	TELEMEDICINE	1
ADENOMA	TELEMEDICINE	1
PITUITARY APOPLEXY	TELEMEDICINE	1
CARDIOMYOPATHY	TELEMEDICINE	1
ISCHEMIA	ELECTRONIC HEALTH RECORDS	1
FACIAL PARALYSIS	DIGITAL TECHNOLOGY	1
FACIAL PARALYSIS	TELEREHABILITATION	1
KERATOCONUS	ARTIFICIAL INTELLIGENCE	1
KERATOCONUS	MACHINE LEARNING	1
KERATOCONUS	SOFTWARE	1
PRE-ECLAMPSIA	ALGORITHMS	1
PRE-ECLAMPSIA	DIGITAL TECHNOLOGY	1
PRE-ECLAMPSIA	ELECTRONIC HEALTH RECORDS	1
PRE-ECLAMPSIA	INTERNET	1
PRE-ECLAMPSIA	MOBILE APPLICATIONS	1
PRE-ECLAMPSIA	SMARTPHONE	1
PRE-ECLAMPSIA	SOFTWARE	2
PRE-ECLAMPSIA	TELEMEDICINE	6
GASTROESOPHAGEAL REFLUX DISEASE	TELEMEDICINE	1
RHINITIS	CELL PHONE	1
RHINITIS	ELECTRONIC HEALTH RECORDS	1
RHINITIS	MACHINE LEARNING	1
OSTEOPOROSIS	SELF-MANAGEMENT	1
OSTEOPOROSIS	TELEMEDICINE	1
PSEUDOTUMOR CEREBRI	ALGORITHMS	1
PSEUDOTUMOR CEREBRI	TELEMEDICINE	1
OBESITY	CELL PHONE	3
OBESITY	DIGITAL TECHNOLOGY	1
OBESITY	ELECTRONIC HEALTH RECORDS	2
OBESITY	INTERNET	7
OBESITY	MEDICAL INFORMATICS	3
OBESITY	MOBILE APPLICATIONS	11
OBESITY	SMARTPHONE	13
OBESITY	SOFTWARE	1
OBESITY	TELEMEDICINE	11
OBESITY	TELEPHONE	5
OBESITY	TEXT MESSAGING	2
OBESITY	VIDEOCONFERENCING	2
HYPOCHONDRIASIS	INTERNET	1
INTRACRANIAL HYPERTENSION	ALGORITHMS	1
INTRACRANIAL HYPERTENSION	MACHINE LEARNING	1
INTRACRANIAL HYPERTENSION	MEDICAL INFORMATICS	1
INTRACRANIAL HYPERTENSION	TELEMEDICINE	1
EPILEPSY SYNDROME	ALGORITHMS	1
EPILEPSY SYNDROME	DIGITAL TECHNOLOGY	1
EPILEPSY SYNDROME	ELECTRONIC HEALTH RECORDS	3
EPILEPSY SYNDROME	INFORMATION DISSEMINATION	1
EPILEPSY SYNDROME	INTERNET	1
EPILEPSY SYNDROME	REMOTE CONSULTATION	1
EPILEPSY SYNDROME	SELF-MANAGEMENT	1
EPILEPSY SYNDROME	SMARTPHONE	2
EPILEPSY SYNDROME	SOFTWARE	1
EPILEPSY SYNDROME	TELEMEDICINE	11
EPILEPSY SYNDROME	TELEPHONE	1
EPILEPSY SYNDROME	WEARABLE ELECTRONIC DEVICES	2
EPIDERMOLYSIS BULLOSA DYSTROPHICA	INFORMATION DISSEMINATION	1
EPIDERMOLYSIS BULLOSA DYSTROPHICA	MEDICAL INFORMATICS	1
EPIDERMOLYSIS BULLOSA DYSTROPHICA	SOFTWARE	1
OTITIS MEDIA	TELEMEDICINE	1
HYPERALDOSTERONISM	DIGITAL TECHNOLOGY	1
LONG QT SYNDROME	ALGORITHMS	2
MYOCARDIAL INFARCTION	ALGORITHMS	4
MYOCARDIAL INFARCTION	ELECTRONIC HEALTH RECORDS	8
MYOCARDIAL INFARCTION	MEDICAL INFORMATICS	2
MYOCARDIAL INFARCTION	TELEMEDICINE	1
MYOCARDIAL INFARCTION	TEXT MESSAGING	1
LARYNGOSTENOSIS	TELEMEDICINE	1
LARYNGOSTENOSIS	TELEPHONE	1
ANOREXIA NERVOSA	INTERNET	2
ANOREXIA NERVOSA	MOBILE APPLICATIONS	1
ANOREXIA NERVOSA	TELEMEDICINE	3
FOOD ALLERGY	INTERNET	1
FOOD ALLERGY	MOBILE APPLICATIONS	1
FOOD ALLERGY	POPULATION SURVEILLANCE	1
FOOD ALLERGY	REMOTE CONSULTATION	1
FOOD ALLERGY	TELEMEDICINE	2
AGRANULOCYTOSIS	MEDICAL INFORMATICS	1
BORDERLINE PERSONALITY DISORDER	MOBILE APPLICATIONS	1
BORDERLINE PERSONALITY DISORDER	SMARTPHONE	1
APPENDICITIS	INTERNET	1
APPENDICITIS	TELEMEDICINE	1
SEVERE ACUTE RESPIRATORY SYNDROME	TELEMEDICINE	2
INTERMITTENT CLAUDICATION	TELEMEDICINE	1
PROGERIA	ALGORITHMS	1
PROGERIA	ARTIFICIAL INTELLIGENCE	1
PROGERIA	MACHINE LEARNING	1
PROGERIA	MEDICAL INFORMATICS	1
MACULAR RETINAL EDEMA	SMARTPHONE	1
SYPHILIS	DIGITAL TECHNOLOGY	1
HYPERSENSITIVITY REACTION TYPE I DISEASE	ALGORITHMS	1
HYPERSENSITIVITY REACTION TYPE I DISEASE	ARTIFICIAL INTELLIGENCE	1
HYPERSENSITIVITY REACTION TYPE I DISEASE	MOBILE APPLICATIONS	1
HYPERSENSITIVITY REACTION TYPE I DISEASE	POPULATION SURVEILLANCE	1
HYPERSENSITIVITY REACTION TYPE I DISEASE	TELEMEDICINE	3
PNEUMONIA	ALGORITHMS	1
PNEUMONIA	MACHINE LEARNING	1
PNEUMONIA	MEDICAL INFORMATICS	1
PNEUMONIA	SMARTPHONE	1
PNEUMONIA	SOFTWARE	1
PNEUMONIA	TELEMEDICINE	4
PNEUMONIA	TEXT MESSAGING	1
RETINOPATHY OF PREMATURITY	ARTIFICIAL INTELLIGENCE	1
RETINOPATHY OF PREMATURITY	INTERNET	1
RETINOPATHY OF PREMATURITY	SOFTWARE	1
RETINOPATHY OF PREMATURITY	TELEMEDICINE	5
DIABETIC RETINOPATHY	ALGORITHMS	1
DIABETIC RETINOPATHY	CELL PHONE	1
DIABETIC RETINOPATHY	MACHINE LEARNING	1
DIABETIC RETINOPATHY	MOBILE APPLICATIONS	1
DIABETIC RETINOPATHY	SMARTPHONE	3
DIABETIC RETINOPATHY	SOFTWARE	5
DIABETIC RETINOPATHY	TELEMEDICINE	7
POLYMYALGIA RHEUMATICA	ELECTRONIC HEALTH RECORDS	1
TEMPORAL ARTERITIS	ELECTRONIC HEALTH RECORDS	1
MENIERES DISEASE	MEDICAL INFORMATICS	1
MENIERES DISEASE	MOBILE APPLICATIONS	1
DIARRHEA	ARTIFICIAL INTELLIGENCE	1
DIARRHEA	MEDICAL INFORMATICS	2
DIARRHEA	MOBILE APPLICATIONS	2
DIARRHEA	POPULATION SURVEILLANCE	1
DIARRHEA	SMARTPHONE	1
DIARRHEA	SOFTWARE	1
DIARRHEA	TELEMEDICINE	6
DIARRHEA	TELEPHONE	1
DIARRHEA	TEXT MESSAGING	1
PREDIABETES SYNDROME	CELL PHONE	2
PREDIABETES SYNDROME	ELECTRONIC HEALTH RECORDS	2
PREDIABETES SYNDROME	SMARTPHONE	1
PREDIABETES SYNDROME	TELEMEDICINE	1
THORACIC OUTLET SYNDROME	TELEMEDICINE	1
SCHIZOPHRENIA	ALGORITHMS	1
SCHIZOPHRENIA	ELECTRONIC HEALTH RECORDS	1
SCHIZOPHRENIA	INTERNET	1
SCHIZOPHRENIA	MOBILE APPLICATIONS	1
SCHIZOPHRENIA	SMARTPHONE	4
SCHIZOPHRENIA	SOFTWARE	1
SCHIZOPHRENIA	TELEMEDICINE	5
SCHIZOPHRENIA	TELEPHONE	1
ENTHESOPATHY	MEDICAL INFORMATICS	1
ENTHESOPATHY	TELEMEDICINE	1
DEMENTIA	ALGORITHMS	2
DEMENTIA	ARTIFICIAL INTELLIGENCE	1
DEMENTIA	CELL PHONE	1
DEMENTIA	DIGITAL TECHNOLOGY	2
DEMENTIA	ELECTRONIC HEALTH RECORDS	6
DEMENTIA	INTERNET	3
DEMENTIA	MEDICAL INFORMATICS	1
DEMENTIA	MOBILE APPLICATIONS	5
DEMENTIA	REMOTE CONSULTATION	1
DEMENTIA	SMARTPHONE	3
DEMENTIA	SOFTWARE	1
DEMENTIA	TELEMEDICINE	10
DEMENTIA	TELEPHONE	3
DEMENTIA	USER-COMPUTER INTERFACE	2
DEMENTIA	VIDEOCONFERENCING	2
MELAS SYNDROME	ALGORITHMS	1
MELANOMA	ALGORITHMS	4
MELANOMA	ARTIFICIAL INTELLIGENCE	2
MELANOMA	CELL PHONE	1
MELANOMA	DIGITAL TECHNOLOGY	1
MELANOMA	MEDICAL INFORMATICS	1
MELANOMA	POPULATION SURVEILLANCE	1
MELANOMA	SMARTPHONE	4
MELANOMA	SOFTWARE	1
MELANOMA	TELEMEDICINE	4
MELANOMA	VIDEOCONFERENCING	1
RHEUMATIC FEVER	INTERNET	1
RHEUMATIC FEVER	TELEPHONE	1
CLEFT PALATE	CELL PHONE	1
CLEFT PALATE	INTERNET	1
CLEFT PALATE	TELEMEDICINE	1
ESSENTIAL HYPERTENSION	INTERNET	1
ESSENTIAL HYPERTENSION	TELEMEDICINE	1
MALARIA	CELL PHONE	1
MALARIA	DIGITAL TECHNOLOGY	1
MALARIA	SMARTPHONE	1
MALARIA	TELEMEDICINE	4
MALARIA	TEXT MESSAGING	1
PERTUSSIS	DIGITAL TECHNOLOGY	1
PERTUSSIS	INTERNET	1
PERTUSSIS	MOBILE APPLICATIONS	1
PERTUSSIS	SOFTWARE	1
HEPATITIS C	TELEMEDICINE	2
PANIC DISORDER	MOBILE APPLICATIONS	1
PANIC DISORDER	TELEMEDICINE	1
DIABETES MELLITUS	ALGORITHMS	4
DIABETES MELLITUS	CELL PHONE	8
DIABETES MELLITUS	ELECTRONIC HEALTH RECORDS	6
DIABETES MELLITUS	INTERNET	7
DIABETES MELLITUS	MACHINE LEARNING	1
DIABETES MELLITUS	MEDICAL INFORMATICS	4
DIABETES MELLITUS	MOBILE APPLICATIONS	7
DIABETES MELLITUS	REMOTE CONSULTATION	2
DIABETES MELLITUS	REMOTE SENSING TECHNOLOGY	1
DIABETES MELLITUS	SELF-MANAGEMENT	3
DIABETES MELLITUS	SMARTPHONE	6
DIABETES MELLITUS	SOFTWARE	4
DIABETES MELLITUS	TELEMEDICINE	27
DIABETES MELLITUS	TELEPHONE	2
DIABETES MELLITUS	TEXT MESSAGING	1
DIABETES MELLITUS	USER-COMPUTER INTERFACE	2
DIABETES MELLITUS	VIDEOCONFERENCING	2
TUBERCULOSIS	CELL PHONE	1
TUBERCULOSIS	DIGITAL TECHNOLOGY	2
TUBERCULOSIS	INTERNET	2
TUBERCULOSIS	MEDICAL INFORMATICS	1
TUBERCULOSIS	MOBILE APPLICATIONS	1
TUBERCULOSIS	SMARTPHONE	1
TUBERCULOSIS	SOFTWARE	2
TUBERCULOSIS	TELEMEDICINE	4
TUBERCULOSIS	TEXT MESSAGING	1
ADENOCARCINOMA	ALGORITHMS	1
HODGKINS LYMPHOMA	CELL PHONE	1
HODGKINS LYMPHOMA	TELEMEDICINE	2
CYSTIC FIBROSIS	ALGORITHMS	1
CYSTIC FIBROSIS	CELL PHONE	1
CYSTIC FIBROSIS	MACHINE LEARNING	1
CYSTIC FIBROSIS	MOBILE APPLICATIONS	1
CYSTIC FIBROSIS	POPULATION SURVEILLANCE	1
CYSTIC FIBROSIS	SELF-MANAGEMENT	1
CYSTIC FIBROSIS	TELEMEDICINE	6
CEREBRAL PALSY	SOFTWARE	1
CONDUCT DISORDER	SMARTPHONE	1
HYPERGLYCEMIA	ALGORITHMS	1
HYPERGLYCEMIA	CELL PHONE	3
HYPERGLYCEMIA	TELEMEDICINE	2
HYPERGLYCEMIA	TEXT MESSAGING	1
MACULAR DEGENERATION	MACHINE LEARNING	2
AMYOTROPHIC LATERAL SCLEROSIS	DIGITAL TECHNOLOGY	1
AMYOTROPHIC LATERAL SCLEROSIS	INTERNET	2
AMYOTROPHIC LATERAL SCLEROSIS	MACHINE LEARNING	2
AMYOTROPHIC LATERAL SCLEROSIS	MEDICAL INFORMATICS	1
AMYOTROPHIC LATERAL SCLEROSIS	SOFTWARE	2
AMYOTROPHIC LATERAL SCLEROSIS	TELEMEDICINE	2
HYPOGLYCEMIA	CELL PHONE	1
HYPOGLYCEMIA	ELECTRONIC HEALTH RECORDS	1
HYPOGLYCEMIA	TELEMEDICINE	3
GASTRITIS	ARTIFICIAL INTELLIGENCE	1
ANEMIA	MEDICAL INFORMATICS	1
ANEMIA	SOFTWARE	1
BARRETTS ESOPHAGUS	MACHINE LEARNING	1
LYMPHEDEMA	TELEMEDICINE	1
MOTOR NEURON DISEASE	ALGORITHMS	1
MOTOR NEURON DISEASE	DIGITAL TECHNOLOGY	1
MOTOR NEURON DISEASE	INTERNET	3
MOTOR NEURON DISEASE	MEDICAL INFORMATICS	1
MOTOR NEURON DISEASE	TELEMEDICINE	1
TONSILLITIS	REMOTE CONSULTATION	1
DERMATITIS	TELEMEDICINE	1
CLEFT LIP	CELL PHONE	1
CLEFT LIP	INTERNET	1
CLEFT LIP	TELEMEDICINE	1
MONOCLONAL GAMMOPATHY OF UNCERTAIN SIGNIFICANCE	POPULATION SURVEILLANCE	1
ASTHMA	ALGORITHMS	6
ASTHMA	ARTIFICIAL INTELLIGENCE	3
ASTHMA	DIGITAL TECHNOLOGY	4
ASTHMA	ELECTRONIC HEALTH RECORDS	5
ASTHMA	INTERNET	6
ASTHMA	MACHINE LEARNING	2
ASTHMA	MEDICAL INFORMATICS	1
ASTHMA	MOBILE APPLICATIONS	4
ASTHMA	REMOTE CONSULTATION	1
ASTHMA	REMOTE SENSING TECHNOLOGY	1
ASTHMA	SELF-MANAGEMENT	1
ASTHMA	SMARTPHONE	5
ASTHMA	SOFTWARE	3
ASTHMA	TELEMEDICINE	23
ASTHMA	TELEPHONE	2
ATHEROSCLEROSIS	ELECTRONIC HEALTH RECORDS	1
MEASLES	MEDICAL INFORMATICS	1
HYDROCEPHALUS	SMARTPHONE	1
HYDROCEPHALUS	USER-COMPUTER INTERFACE	1
UVEITIS	MEDICAL INFORMATICS	1
DISEASE	ALGORITHMS	1
DISEASE	ELECTRONIC HEALTH RECORDS	1
DISEASE	INTERNET	2
DISEASE	MACHINE LEARNING	2
DISEASE	SOFTWARE	2
FUNGAL INFECTIOUS DISEASE	ALGORITHMS	1
AGORAPHOBIA	INTERNET	1
AGORAPHOBIA	MOBILE APPLICATIONS	1
AGORAPHOBIA	TELEMEDICINE	1
NEMATODA INFECTIOUS DISEASE	TELEMEDICINE	1
FABRY DISEASE	ALGORITHMS	2
STATUS EPILEPTICUS	INTERNET	1
ARTHRITIS	MEDICAL INFORMATICS	1
ARTHRITIS	TELEMEDICINE	2
GONORRHEA	INTERNET	1
GONORRHEA	MOBILE APPLICATIONS	1
RABIES	MOBILE APPLICATIONS	1
RABIES	POPULATION SURVEILLANCE	1
RABIES	SMARTPHONE	1
RABIES	TELEMEDICINE	1
PREGNANCY IN DIABETICS	SELF-MANAGEMENT	1
PREGNANCY IN DIABETICS	TELEMEDICINE	2
RETINAL DRUSEN	MACHINE LEARNING	1
CONJUNCTIVITIS	CELL PHONE	1
CONJUNCTIVITIS	MOBILE APPLICATIONS	1
BLINDNESS	ELECTRONIC HEALTH RECORDS	1
BLINDNESS	INTERNET	1
BLINDNESS	TELEMEDICINE	1
MYIASIS	TELEMEDICINE	1
MALNUTRITION	TELEMEDICINE	1
CREUTZFELDT-JAKOB SYNDROME	POPULATION SURVEILLANCE	1
CREUTZFELDT-JAKOB SYNDROME	TELEPHONE	1
SARCOMA	SOFTWARE	1
SARCOMA	TELEMEDICINE	2
SARCOMA	VIDEOCONFERENCING	1
BRAIN ISCHEMIA	TELEMEDICINE	2
BRAIN ISCHEMIA	TELEPHONE	2
HYPERTENSION	ALGORITHMS	3
HYPERTENSION	CELL PHONE	2
HYPERTENSION	DIGITAL TECHNOLOGY	1
HYPERTENSION	ELECTRONIC HEALTH RECORDS	4
HYPERTENSION	INTERNET	5
HYPERTENSION	MOBILE APPLICATIONS	7
HYPERTENSION	REMOTE CONSULTATION	1
HYPERTENSION	SELF-MANAGEMENT	4
HYPERTENSION	SMARTPHONE	5
HYPERTENSION	SOFTWARE	1
HYPERTENSION	TELEMEDICINE	26
HYPERTENSION	TELEPHONE	1
HYPERTENSION	TELEREHABILITATION	1
HYPERTENSION	TEXT MESSAGING	2
IRRITABLE BOWEL SYNDROME	INTERNET	1
IRRITABLE BOWEL SYNDROME	REMOTE CONSULTATION	2
IRRITABLE BOWEL SYNDROME	TELEMEDICINE	3
IRRITABLE BOWEL SYNDROME	TELEPHONE	5
SYNDROME	ALGORITHMS	1
SYNDROME	ARTIFICIAL INTELLIGENCE	1
SYNDROME	ELECTRONIC HEALTH RECORDS	1
SYNDROME	INTERNET	1
SYNDROME	MACHINE LEARNING	1
SYNDROME	MEDICAL INFORMATICS	1
SYNDROME	TELEMEDICINE	1
GLAUCOMA	ALGORITHMS	3
GLAUCOMA	ARTIFICIAL INTELLIGENCE	1
GLAUCOMA	ELECTRONIC HEALTH RECORDS	1
GLAUCOMA	INTERNET	1
GLAUCOMA	MACHINE LEARNING	1
GLAUCOMA	MOBILE APPLICATIONS	2
GLAUCOMA	POPULATION SURVEILLANCE	1
GLAUCOMA	TELEMEDICINE	4
GLAUCOMA	USER-COMPUTER INTERFACE	2
LIVER CIRRHOSIS	REMOTE SENSING TECHNOLOGY	1
LIVER CIRRHOSIS	TELEMEDICINE	1
ACQUIRED IMMUNODEFICIENCY SYNDROME	MEDICAL INFORMATICS	1
ACQUIRED IMMUNODEFICIENCY SYNDROME	MEDICAL INFORMATICS APPLICATIONS	1
ACQUIRED IMMUNODEFICIENCY SYNDROME	TELEMEDICINE	1
BIPOLAR DISORDER	ALGORITHMS	1
BIPOLAR DISORDER	INTERNET	2
BIPOLAR DISORDER	MOBILE APPLICATIONS	2
BIPOLAR DISORDER	REMOTE CONSULTATION	1
BIPOLAR DISORDER	SELF-MANAGEMENT	3
BIPOLAR DISORDER	SMARTPHONE	2
BIPOLAR DISORDER	TELEMEDICINE	4
BIPOLAR DISORDER	TELEPHONE	1
CORONARY ARTERY DISEASE	ALGORITHMS	1
CORONARY ARTERY DISEASE	CELL PHONE	1
CORONARY ARTERY DISEASE	ELECTRONIC HEALTH RECORDS	1
CORONARY ARTERY DISEASE	INTERNET	1
CORONARY ARTERY DISEASE	MEDICAL INFORMATICS	1
CORONARY ARTERY DISEASE	MOBILE APPLICATIONS	1
CORONARY ARTERY DISEASE	TELEMEDICINE	3
CORONARY ARTERY DISEASE	TEXT MESSAGING	1
LICHEN PLANUS	INTERNET	1
LICHEN PLANUS	TELEMEDICINE	1
SINUSITIS	ELECTRONIC HEALTH RECORDS	1
BACTERIURIA	ALGORITHMS	1
CARCINOMA	MEDICAL INFORMATICS	1
CARCINOMA	SOFTWARE	1
CEREBROVASCULAR DISEASE	ALGORITHMS	7
CEREBROVASCULAR DISEASE	CELL PHONE	1
CEREBROVASCULAR DISEASE	ELECTRONIC HEALTH RECORDS	6
CEREBROVASCULAR DISEASE	INTERNET	2
CEREBROVASCULAR DISEASE	MEDICAL INFORMATICS	1
CEREBROVASCULAR DISEASE	MOBILE APPLICATIONS	2
CEREBROVASCULAR DISEASE	REMOTE CONSULTATION	1
CEREBROVASCULAR DISEASE	SELF-MANAGEMENT	1
CEREBROVASCULAR DISEASE	SMARTPHONE	2
CEREBROVASCULAR DISEASE	SOFTWARE	1
CEREBROVASCULAR DISEASE	TELEMEDICINE	36
CEREBROVASCULAR DISEASE	TELEPHONE	7
CEREBROVASCULAR DISEASE	TEXT MESSAGING	2
MULTIPLE SCLEROSIS	ALGORITHMS	2
MULTIPLE SCLEROSIS	ARTIFICIAL INTELLIGENCE	1
MULTIPLE SCLEROSIS	ELECTRONIC HEALTH RECORDS	1
MULTIPLE SCLEROSIS	INFORMATION DISSEMINATION	1
MULTIPLE SCLEROSIS	INTERNET	3
MULTIPLE SCLEROSIS	MACHINE LEARNING	1
MULTIPLE SCLEROSIS	MOBILE APPLICATIONS	2
MULTIPLE SCLEROSIS	SMARTPHONE	2
MULTIPLE SCLEROSIS	SOFTWARE	3
MULTIPLE SCLEROSIS	TELEMEDICINE	5
MULTIPLE SCLEROSIS	TELEPHONE	4
MULTIPLE SCLEROSIS	USER-COMPUTER INTERFACE	1
MULTIPLE SCLEROSIS	VIDEOCONFERENCING	1
OCULAR HYPERTENSION	TELEMEDICINE	1
OCULAR HYPERTENSION	USER-COMPUTER INTERFACE	1
DIABETES INSIPIDUS	TELEMEDICINE	1
LEPROSY	DIGITAL TECHNOLOGY	1
LEPROSY	TELEMEDICINE	1
CONVERSION DISORDER	SELF-MANAGEMENT	1
CONVERSION DISORDER	TELEMEDICINE	1
CORNEAL NEOVASCULARIZATION	SOFTWARE	1
NEWBORN RESPIRATORY DISTRESS SYNDROME	MACHINE LEARNING	1
MYOPIA	TELEMEDICINE	1
AORTIC VALVE STENOSIS	MEDICAL INFORMATICS	1
TETHERED SPINAL CORD SYNDROME	INTERNET	1
TETHERED SPINAL CORD SYNDROME	TELEMEDICINE	1
TETHERED SPINAL CORD SYNDROME	USER-COMPUTER INTERFACE	1
HEMIPLEGIA	MOBILE APPLICATIONS	1
HEMIPLEGIA	SMARTPHONE	1
HEMIPLEGIA	SOFTWARE	1
GLOMERULONEPHRITIS	INTERNET	1
AUTISTIC DISORDER	ALGORITHMS	1
AUTISTIC DISORDER	MACHINE LEARNING	1
AUTISTIC DISORDER	MOBILE APPLICATIONS	1
AUTISTIC DISORDER	REMOTE CONSULTATION	1
AUTISTIC DISORDER	SMARTPHONE	1
AUTISTIC DISORDER	TELEMEDICINE	2
MARFAN SYNDROME	ALGORITHMS	1
PNEUMONIA	OTITIS MEDIA	1
CEREBROVASCULAR DISEASE	BRAIN ISCHEMIA	10
ADENOMA	PITUITARY APOPLEXY	1
ISCHEMIA	MYOCARDIAL INFARCTION	1
LARYNGOSTENOSIS	OBESITY	1
RETINOPATHY OF PREMATURITY	ASTHMA	1
ESSENTIAL HYPERTENSION	HYPERTENSION	1
DIARRHEA	HYPERTENSION	1
GLAUCOMA	CATARACT	1
CARCINOMA	ADENOMA	1
ADENOCARCINOMA	LUNG ADENOCARCINOMA	1
MUSCULAR ATROPHY	PROTEIN-ENERGY MALNUTRITION	1
WASTING SYNDROME	PROTEIN-ENERGY MALNUTRITION	1
AMYOTROPHIC LATERAL SCLEROSIS	MOTOR NEURON DISEASE	3
MARFAN SYNDROME	CEREBROVASCULAR DISEASE	1
HEPATITIS D	LIVER CIRRHOSIS	1
ANEMIA	MALNUTRITION	1
SINUSITIS	OTITIS MEDIA	1
CEREBROVASCULAR DISEASE	AORTIC VALVE STENOSIS	1
HYPOGLYCEMIA	HYPERGLYCEMIA	4
DIABETES MELLITUS	HYPERTENSION	9
MYIASIS	LEPROSY	1
PULMONARY EMBOLISM	PERICARDITIS	1
CADASIL	FABRY DISEASE	1
OBESITY	MENINGIOMA	1
HYPERSENSITIVITY REACTION TYPE I DISEASE	ASTHMA	5
SYPHILIS	MALARIA	1
DERMATOMYOSITIS	POLYMYOSITIS	1
BARRETTS ESOPHAGUS	OBESITY	1
ASTHMA	BRONCHOPULMONARY DYSPLASIA	1
MELAS SYNDROME	CEREBROVASCULAR DISEASE	1
ARTHRITIS	DIABETES MELLITUS	1
RETINAL VEIN OCCLUSION	MACULAR RETINAL EDEMA	1
DIABETIC RETINOPATHY	MACULAR RETINAL EDEMA	2
SINUSITIS	PHARYNGITIS	1
MACULAR RETINAL EDEMA	RETINAL DETACHMENT	1
VITAMIN A DEFICIENCY	WASTING SYNDROME	1
CATARACT	MACULAR DEGENERATION	1
HYPERTENSION	ASTHMA	1
MYOCARDIAL INFARCTION	CEREBROVASCULAR DISEASE	19
HYPERCHOLESTEROLEMIA	HYPERTENSION	1
OBESITY	HYPERGLYCEMIA	1
ATHEROSCLEROSIS	MYOCARDIAL INFARCTION	1
CORONARY THROMBOSIS	CORONARY RESTENOSIS	1
GLUCOSE INTOLERANCE	ANOREXIA NERVOSA	1
CEREBROVASCULAR DISEASE	PNEUMONIA	1
CATARACT	ARTHRITIS	1
GLAUCOMA	OCULAR HYPERTENSION	2
COMMON COLD	OTITIS MEDIA	1
CEREBROVASCULAR DISEASE	CAROTID STENOSIS	2
BRAIN ISCHEMIA	DIABETES MELLITUS	1
WASTING SYNDROME	MUSCULAR ATROPHY	1
MALARIA	PNEUMONIA	3
SCHIZOPHRENIA	CEREBROVASCULAR DISEASE	1
CEREBROVASCULAR DISEASE	ARTHRITIS	1
LEWY BODY DEMENTIA	FRONTOTEMPORAL DEMENTIA	1
OBESITY	CEREBROVASCULAR DISEASE	1
MYOCARDITIS	PERICARDITIS	1
LYMPHOMA	HODGKINS LYMPHOMA	1
BIPOLAR DISORDER	BORDERLINE PERSONALITY DISORDER	2
MARFAN SYNDROME	MELAS SYNDROME	1
HYPOGLYCEMIA	PRE-ECLAMPSIA	1
MYOCARDIAL INFARCTION	CORONARY THROMBOSIS	1
ANEMIA	DIABETES MELLITUS	1
ASTHMA	ARTHRITIS	1
BRONCHOPULMONARY DYSPLASIA	RETINOPATHY OF PREMATURITY	1
SYNDROME	BILIARY ATRESIA	1
TRACHOMA	DIARRHEA	1
LIPODYSTROPHY	SYNDROME	1
WASTING SYNDROME	OBESITY	1
RHINITIS	SINUSITIS	4
GLIOBLASTOMA MULTIFORME	HYPERTENSION	1
OBESITY	ADENOCARCINOMA	2
OBESITY	CORONARY ARTERY DISEASE	1
OBSESSIVE-COMPULSIVE DISORDER	ANOREXIA NERVOSA	1
MACULAR RETINAL EDEMA	HYPERSENSITIVITY REACTION TYPE I DISEASE	1
OBESITY	HYPERTENSION	4
MACULAR DEGENERATION	RETINAL DRUSEN	1
HEPATITIS B	LIVER CIRRHOSIS	1
DIABETIC KETOACIDOSIS	HYPOGLYCEMIA	1
MYOCARDIAL INFARCTION	HYPERTENSION	5
MYOSITIS	POLYMYOSITIS	1
HYPERTENSION	INTRACRANIAL ANEURYSM	1
CEREBROVASCULAR DISEASE	CADASIL	1
CEREBROVASCULAR DISEASE	CALCINOSIS	2
SCHIZOPHRENIA	BIPOLAR DISORDER	7
CATARACT	CEREBROVASCULAR DISEASE	1
OPTIC NEURITIS	MULTIPLE SCLEROSIS	1
COMMON COLD	RHINITIS	1
DIABETES MELLITUS	DEMENTIA	1
SINUSITIS	COMMON COLD	1
OBESITY	VITAMIN D DEFICIENCY	1
AORTIC VALVE STENOSIS	MYOCARDIAL INFARCTION	1
CEREBRAL PALSY	EPILEPSY SYNDROME	1
CARPAL TUNNEL SYNDROME	CHARCOT-MARIE-TOOTH DISEASE	1
NEMATODA INFECTIOUS DISEASE	MYIASIS	1
HYPOGLYCEMIA	DIABETES MELLITUS	3
HEMIPLEGIA	CEREBROVASCULAR DISEASE	1
TUBERCULOSIS	PERTUSSIS	1
MYOCARDIAL INFARCTION	CORONARY ARTERY DISEASE	3
OBESITY	MUSCULAR ATROPHY	1
HYPERTENSION	ANEMIA	2
MALNUTRITION	HYPERTENSION	1
PNEUMONIA	ASTHMA	1
LIVER CIRRHOSIS	PERITONITIS	1
CEREBROVASCULAR DISEASE	FABRY DISEASE	1
PHARYNGITIS	RHINITIS	1
ATHEROSCLEROSIS	ISCHEMIA	1
SYNDROME	ASTHMA	1
PULMONARY EMBOLISM	CEREBROVASCULAR DISEASE	1
HEPATITIS C	HEPATITIS B	4
TRACHOMA	ONCHOCERCIASIS	1
DIABETES MELLITUS	MYOCARDIAL INFARCTION	3
DERMATOMYOSITIS	MYOSITIS	1
CALCINOSIS	MYOCARDITIS	1
GASTROENTERITIS	APPENDICITIS	1
SYNDROME	OBESITY	1
SILICOSIS	LUNG ADENOCARCINOMA	1
TUBERCULOSIS	PNEUMONIA	1
DIABETES MELLITUS	DIABETIC RETINOPATHY	1
PHARYNGITIS	OTITIS MEDIA	1
TRACHOMA	SCHISTOSOMIASIS	1
ARTHRITIS	ENTHESOPATHY	1
ENDOMETRIOSIS	LEIOMYOMA	1
ASTHMA	CATARACT	1
OBSESSIVE-COMPULSIVE DISORDER	SCHIZOPHRENIA	1
CLEFT LIP	CLEFT PALATE	1
HYPOGLYCEMIA	HYPERTENSION	1
TEMPORAL ARTERITIS	POLYMYALGIA RHEUMATICA	1
OBESITY	PROTEIN-ENERGY MALNUTRITION	1
ANEMIA	DIARRHEA	1
OBESITY	DEMENTIA	1
BARRETTS ESOPHAGUS	ADENOCARCINOMA	4
DIARRHEA	CARCINOMA	1
CONSTIPATION	INTESTINAL OBSTRUCTION	1
ATHEROSCLEROSIS	CORONARY ARTERY DISEASE	1
CEREBROVASCULAR DISEASE	ASTHMA	1
MYOCARDITIS	CARDIOMYOPATHY	1
MYOCARDIAL INFARCTION	BRAIN ISCHEMIA	1
OBESITY	MALIGNANT GLIOMA	1
DIABETES MELLITUS	MACULAR RETINAL EDEMA	1
CEREBROVASCULAR DISEASE	MULTIPLE SCLEROSIS	2
ONCHOCERCIASIS	SCHISTOSOMIASIS	1
HYPERTENSION	HYPERALDOSTERONISM	1
LUNG ADENOCARCINOMA	HEAD AND NECK SQUAMOUS CELL CARCINOMA	1
ANEMIA	DEMENTIA	1
OBESITY	LIPODYSTROPHY	1
CORONARY ARTERY DISEASE	CEREBROVASCULAR DISEASE	8
FOOD ALLERGY	ASTHMA	2
OBESITY	DISEASE	1
HYPERTENSION	CORONARY ARTERY DISEASE	1
DISEASE	AMYOTROPHIC LATERAL SCLEROSIS	1
FABRY DISEASE	MELAS SYNDROME	1
VITAMIN D DEFICIENCY	HYPERTENSION	1
DEMENTIA	CORONARY ARTERY DISEASE	1
TRICHURIASIS	ASCARIASIS	1
PNEUMONIA	DIARRHEA	4
COMMON COLD	PHARYNGITIS	1
OTITIS MEDIA	RHINITIS	1
YAWS	SYPHILIS	1
AMYLOIDOSIS	MULTIPLE MYELOMA	1
DIABETES MELLITUS	OBESITY	2
PARAPLEGIA	QUADRIPLEGIA	1
MARFAN SYNDROME	FABRY DISEASE	1
HYPERTENSION	CEREBROVASCULAR DISEASE	6
OBESITY	HYPOGLYCEMIA	1
DIABETIC RETINOPATHY	VITAMIN D DEFICIENCY	1
VITAMIN D DEFICIENCY	HYPOGLYCEMIA	1
ASTHMA	DIABETES MELLITUS	1
HYPERCHOLESTEROLEMIA	OBESITY	1
DIABETES MELLITUS	MALNUTRITION	1
DIABETES MELLITUS	CEREBROVASCULAR DISEASE	3
SCHIZOPHRENIA	MULTIPLE SCLEROSIS	1
CARDIOMYOPATHY	CALCINOSIS	1
DIARRHEA	MALARIA	3
MARFAN SYNDROME	CADASIL	1
CARDIOMYOPATHY	GLYCOGEN STORAGE DISEASE	1
BRONCHITIS	BRONCHIOLITIS	1
HYPERSENSITIVITY REACTION TYPE I DISEASE	RHINITIS	1
PROGERIA	SYNDROME	1
HEPATITIS D	HEPATITIS B	1
MALNUTRITION	WASTING SYNDROME	1
OBESITY	PREDIABETES SYNDROME	3
PRE-ECLAMPSIA	HYPERTENSION	2
INTRACRANIAL HYPERTENSION	PSEUDOTUMOR CEREBRI	1
NEMATODA INFECTIOUS DISEASE	LEPROSY	1
CADASIL	MELAS SYNDROME	1
ANEMIA	CARCINOMA	1
MALIGNANT GLIOMA	GLIOBLASTOMA MULTIFORME	1
HEPATITIS C	HEROIN DEPENDENCE	1
CORONARY ARTERY DISEASE	LONG QT SYNDROME	1
HYPERGLYCEMIA	VITAMIN D DEFICIENCY	1
CALCINOSIS	CORONARY ARTERY DISEASE	1
EPILEPSY SYNDROME	CEREBROVASCULAR DISEASE	1
ASTHMA	OTITIS MEDIA	1
CATARACT	DIABETES MELLITUS	1
MYOCARDITIS	PULMONARY EMBOLISM	1
HYPERGLYCEMIA	PREDIABETES SYNDROME	1
DIABETIC KETOACIDOSIS	DIABETES MELLITUS	1
RETINOPATHY OF PREMATURITY	BLINDNESS	1
SCHIZOPHRENIA	EPILEPSY SYNDROME	1
CEREBROVASCULAR DISEASE	CEREBRAL INFARCTION	1
MULTIPLE SCLEROSIS	EPILEPSY SYNDROME	1
DIABETIC RETINOPATHY	GLAUCOMA	1
CALCINOSIS	MYOCARDIAL INFARCTION	1
HEPATITIS C	LIVER CIRRHOSIS	1
CELL PHONE	TELEPHONE	5
MOBILE APPLICATIONS	MEDICAL INFORMATICS	1
SELF-MANAGEMENT	WEARABLE ELECTRONIC DEVICES	2
SMARTPHONE	REMOTE SENSING TECHNOLOGY	3
DIGITAL TECHNOLOGY	WEARABLE ELECTRONIC DEVICES	2
CELL PHONE	SOFTWARE	11
MOBILE APPLICATIONS	REMOTE CONSULTATION	5
POPULATION SURVEILLANCE	MOBILE APPLICATIONS	4
POPULATION SURVEILLANCE	INFORMATION DISSEMINATION	2
INTERNET	POPULATION SURVEILLANCE	5
MEDICAL INFORMATICS	SMARTPHONE	1
ELECTRONIC HEALTH RECORDS	MOBILE APPLICATIONS	4
MEDICAL INFORMATICS	SELF-MANAGEMENT	1
DIGITAL TECHNOLOGY	REMOTE CONSULTATION	2
MEDICAL INFORMATICS	INTERNET	38
CELL PHONE	DIGITAL TECHNOLOGY	3
MOBILE APPLICATIONS	REMOTE SENSING TECHNOLOGY	4
POPULATION SURVEILLANCE	TELEPHONE	1
WEARABLE ELECTRONIC DEVICES	MOBILE APPLICATIONS	6
SOFTWARE	DIGITAL TECHNOLOGY	13
INTERNET	TELEMEDICINE	162
TELEPHONE	INTERNET	25
USER-COMPUTER INTERFACE	INTERNET	11
SMARTPHONE	SELF-MANAGEMENT	9
DIGITAL DIVIDE	TELEMEDICINE	2
ELECTRONIC HEALTH RECORDS	MEDICAL INFORMATICS APPLICATIONS	1
TEXT MESSAGING	ALGORITHMS	1
POPULATION SURVEILLANCE	ARTIFICIAL INTELLIGENCE	1
MOBILE APPLICATIONS	MACHINE LEARNING	5
INFORMATION DISSEMINATION	REMOTE CONSULTATION	1
SOFTWARE	TEXT MESSAGING	3
MACHINE LEARNING	TELEPHONE	1
MACHINE LEARNING	MEDICAL INFORMATICS	12
VIDEOCONFERENCING	ELECTRONIC HEALTH RECORDS	2
USER-COMPUTER INTERFACE	SMARTPHONE	5
USER-COMPUTER INTERFACE	WEARABLE ELECTRONIC DEVICES	1
ALGORITHMS	DIGITAL TECHNOLOGY	5
ARTIFICIAL INTELLIGENCE	MOBILE APPLICATIONS	7
MEDICAL INFORMATICS	ARTIFICIAL INTELLIGENCE	13
INFORMATION DISSEMINATION	DIGITAL TECHNOLOGY	1
SELF-MANAGEMENT	SOFTWARE	5
TELEPHONE	ALGORITHMS	2
CELL PHONE	INFORMATION DISSEMINATION	3
SELF-MANAGEMENT	MACHINE LEARNING	1
TELEPHONE	MOBILE APPLICATIONS	10
CELL PHONE	SELF-MANAGEMENT	3
SOFTWARE	MOBILE APPLICATIONS	32
ALGORITHMS	MEDICAL INFORMATICS APPLICATIONS	1
ELECTRONIC HEALTH RECORDS	DIGITAL TECHNOLOGY	3
MOBILE APPLICATIONS	INFORMATION DISSEMINATION	4
TELEPHONE	DIGITAL TECHNOLOGY	4
WEARABLE ELECTRONIC DEVICES	TELEMEDICINE	9
SELF-MANAGEMENT	MOBILE APPLICATIONS	13
TELEPHONE	TELEMEDICINE	130
TEXT MESSAGING	MOBILE APPLICATIONS	14
SELF-MANAGEMENT	TELEPHONE	2
INFORMATION DISSEMINATION	ELECTRONIC HEALTH RECORDS	10
REMOTE CONSULTATION	POPULATION SURVEILLANCE	1
DIGITAL TECHNOLOGY	ARTIFICIAL INTELLIGENCE	2
SOFTWARE	REMOTE CONSULTATION	1
MACHINE LEARNING	ALGORITHMS	41
SOFTWARE	TELEMEDICINE	66
SOFTWARE	INTERNET	44
SELF-MANAGEMENT	TELEMEDICINE	29
INTERNET	ARTIFICIAL INTELLIGENCE	9
INTERNET	TEXT MESSAGING	7
ARTIFICIAL INTELLIGENCE	SMARTPHONE	8
INTERNET	ELECTRONIC HEALTH RECORDS	11
POPULATION SURVEILLANCE	ELECTRONIC HEALTH RECORDS	4
INTERNET	WEARABLE ELECTRONIC DEVICES	2
MACHINE LEARNING	ELECTRONIC HEALTH RECORDS	16
MOBILE APPLICATIONS	INTERNET	54
INTERNET	INFORMATION DISSEMINATION	8
DIGITAL DIVIDE	INTERNET	1
SMARTPHONE	DIGITAL DIVIDE	1
DIGITAL TECHNOLOGY	USER-COMPUTER INTERFACE	1
MOBILE APPLICATIONS	VIDEOCONFERENCING	2
ELECTRONIC HEALTH RECORDS	REMOTE CONSULTATION	2
ALGORITHMS	REMOTE SENSING TECHNOLOGY	1
USER-COMPUTER INTERFACE	MEDICAL INFORMATICS	11
TEXT MESSAGING	TELEPHONE	4
DIGITAL DIVIDE	SOFTWARE	1
TEXT MESSAGING	TELEMEDICINE	29
TELEREHABILITATION	TELEMEDICINE	5
TEXT MESSAGING	MEDICAL INFORMATICS	1
POPULATION SURVEILLANCE	SMARTPHONE	2
MEDICAL INFORMATICS	ELECTRONIC HEALTH RECORDS	32
TELEREHABILITATION	SMARTPHONE	1
WEARABLE ELECTRONIC DEVICES	MACHINE LEARNING	1
TELEMEDICINE	ELECTRONIC HEALTH RECORDS	29
ALGORITHMS	MEDICAL INFORMATICS	38
MOBILE APPLICATIONS	USER-COMPUTER INTERFACE	8
INTERNET	ALGORITHMS	21
TELEPHONE	VIDEOCONFERENCING	16
SOFTWARE	TELEPHONE	14
USER-COMPUTER INTERFACE	TELEREHABILITATION	1
TELEMEDICINE	INFORMATION DISSEMINATION	9
TEXT MESSAGING	SELF-MANAGEMENT	3
ELECTRONIC HEALTH RECORDS	SMARTPHONE	1
MACHINE LEARNING	TELEMEDICINE	19
ALGORITHMS	USER-COMPUTER INTERFACE	9
DIGITAL DIVIDE	DIGITAL TECHNOLOGY	2
ARTIFICIAL INTELLIGENCE	USER-COMPUTER INTERFACE	1
MACHINE LEARNING	INFORMATION DISSEMINATION	2
INTERNET	VIDEOCONFERENCING	4
VIDEOCONFERENCING	SMARTPHONE	2
MEDICAL INFORMATICS APPLICATIONS	INFORMATION DISSEMINATION	1
SMARTPHONE	MOBILE APPLICATIONS	137
TELEPHONE	SMARTPHONE	16
CELL PHONE	MEDICAL INFORMATICS APPLICATIONS	1
INFORMATION DISSEMINATION	MEDICAL INFORMATICS	12
CELL PHONE	SMARTPHONE	20
MOBILE APPLICATIONS	DIGITAL DIVIDE	2
INFORMATION DISSEMINATION	SOFTWARE	7
TELEMEDICINE	REMOTE SENSING TECHNOLOGY	9
MACHINE LEARNING	INTERNET	8
TEXT MESSAGING	SMARTPHONE	14
MEDICAL INFORMATICS APPLICATIONS	SOFTWARE	4
VIDEOCONFERENCING	REMOTE CONSULTATION	3
MEDICAL INFORMATICS	TELEPHONE	2
ALGORITHMS	ARTIFICIAL INTELLIGENCE	25
SELF-MANAGEMENT	ELECTRONIC HEALTH RECORDS	1
CELL PHONE	TELEMEDICINE	52
SOFTWARE	ALGORITHMS	36
INFORMATION DISSEMINATION	ARTIFICIAL INTELLIGENCE	2
TELEMEDICINE	SMARTPHONE	90
TELEPHONE	INFORMATION DISSEMINATION	1
TELEPHONE	REMOTE SENSING TECHNOLOGY	1
SMARTPHONE	ALGORITHMS	21
TELEMEDICINE	POPULATION SURVEILLANCE	3
CELL PHONE	INTERNET	23
INTERNET	DIGITAL TECHNOLOGY	33
SOFTWARE	MEDICAL INFORMATICS	35
USER-COMPUTER INTERFACE	ELECTRONIC HEALTH RECORDS	5
ALGORITHMS	CELL PHONE	4
CELL PHONE	REMOTE CONSULTATION	2
DIGITAL TECHNOLOGY	TELEREHABILITATION	2
MACHINE LEARNING	DIGITAL TECHNOLOGY	2
REMOTE SENSING TECHNOLOGY	USER-COMPUTER INTERFACE	1
MEDICAL INFORMATICS	DIGITAL TECHNOLOGY	1
SELF-MANAGEMENT	DIGITAL TECHNOLOGY	3
MACHINE LEARNING	CELL PHONE	1
SOFTWARE	USER-COMPUTER INTERFACE	20
TELEMEDICINE	ARTIFICIAL INTELLIGENCE	26
REMOTE CONSULTATION	INTERNET	9
SOFTWARE	ELECTRONIC HEALTH RECORDS	18
INFORMATION DISSEMINATION	WEARABLE ELECTRONIC DEVICES	1
MEDICAL INFORMATICS	MEDICAL INFORMATICS APPLICATIONS	1
ARTIFICIAL INTELLIGENCE	WEARABLE ELECTRONIC DEVICES	1
USER-COMPUTER INTERFACE	MACHINE LEARNING	1
POPULATION SURVEILLANCE	MEDICAL INFORMATICS	2
WEARABLE ELECTRONIC DEVICES	ELECTRONIC HEALTH RECORDS	3
TELEPHONE	REMOTE CONSULTATION	10
SOFTWARE	POPULATION SURVEILLANCE	3
ALGORITHMS	ELECTRONIC HEALTH RECORDS	24
TEXT MESSAGING	MEDICAL INFORMATICS APPLICATIONS	1
SMARTPHONE	INTERNET	47
SOFTWARE	ARTIFICIAL INTELLIGENCE	12
SOFTWARE	MACHINE LEARNING	8
ALGORITHMS	TELEMEDICINE	41
SMARTPHONE	INFORMATION DISSEMINATION	4
TELEMEDICINE	VIDEOCONFERENCING	33
ALGORITHMS	INFORMATION DISSEMINATION	1
DIGITAL TECHNOLOGY	MOBILE APPLICATIONS	5
ELECTRONIC HEALTH RECORDS	CELL PHONE	1
SOFTWARE	TELEREHABILITATION	3
SELF-MANAGEMENT	ALGORITHMS	2
ARTIFICIAL INTELLIGENCE	MACHINE LEARNING	30
TELEREHABILITATION	INTERNET	2
SMARTPHONE	WEARABLE ELECTRONIC DEVICES	6
REMOTE CONSULTATION	SMARTPHONE	4
CELL PHONE	MOBILE APPLICATIONS	35
TEXT MESSAGING	CELL PHONE	21
TELEMEDICINE	MOBILE APPLICATIONS	79
INTERNET	SELF-MANAGEMENT	9
DIGITAL TECHNOLOGY	TEXT MESSAGING	2
TEXT MESSAGING	ELECTRONIC HEALTH RECORDS	1
SOFTWARE	SMARTPHONE	30
ALGORITHMS	WEARABLE ELECTRONIC DEVICES	2
CELL PHONE	MEDICAL INFORMATICS	4
MACHINE LEARNING	SMARTPHONE	8
DIGITAL TECHNOLOGY	POPULATION SURVEILLANCE	1
ARTIFICIAL INTELLIGENCE	ELECTRONIC HEALTH RECORDS	11
MOBILE APPLICATIONS	ALGORITHMS	12
REMOTE CONSULTATION	TELEMEDICINE	27
TELEMEDICINE	USER-COMPUTER INTERFACE	17
USER-COMPUTER INTERFACE	SELF-MANAGEMENT	1
TELEMEDICINE	DIGITAL TECHNOLOGY	13
DIGITAL TECHNOLOGY	SMARTPHONE	7
MEDICAL INFORMATICS APPLICATIONS	INTERNET	1
MEDICAL INFORMATICS	TELEMEDICINE	25
POPULATION SURVEILLANCE	ALGORITHMS	2
VIDEOCONFERENCING	SOFTWARE	6
